# Supplementary material for: Genome-Wide Association Studies for Sex Determination and Cross-Compatibility in Water Yam (Dioscorea alata L.)
Source: Plants (Basel). 2021 Jul 10;10(7):1412. doi: 10.3390/plants10071412 (PMC8309230; doi:10.3390/plants10071412)
Supplement: Supplementary file 1 [file plants-10-01412-s001.zip]

Archive with 4 entries (4 files):
- References for Table S3.pdf
- Supplementary Table S3. Candidate gene_protein_families.xlsx
- Supplementary Table S4.pdf
- Supplementary Tables S1-2.pdf
