# Supplementary material for: Genome-Wide Association Studies for Sex Determination and Cross-Compatibility in Water Yam (Dioscorea alata L.)
Source: Plants (Basel). 2021 Jul 10;10(7):1412. doi: 10.3390/plants10071412 (PMC8309230; doi:10.3390/plants10071412)
Supplement: Supplementary file 1 [file plants-10-01412-s001.zip › Supplementary Table S3. Candidate gene_protein_families.xlsx]

## Sheet: Feuil1
		Table S3. Candidate gene/protein families annotated in regions controlling target traits.
S/N	Traits	Family/Annotation	Putative gene/protein	Chromosome	Position	ID	Function	Species	References
1	ACR	Homeobox domain	WOX genes	6	3161	IPR017970	Control the morphology of flowers, seed pod formation, flowering initiation, differentiation of egg cells and zygotes.	Monotropa hypopitys	Shchennikova et al. 2017
2	ACR	Helix-turn-helix motif	LEAFY (LFY) protein	6	3161	IPR009057	Regulator of flower development /inducing the expression of floral homeotic genes	Arabidopsis thaliana	Hames et al. 2008
3	ACR	NAC domain	NAC TFs, MtNAM	11	124789	IPR003441	The formation of floral organ development, reproduction, translocation toward fruit under stress conditions, regulates floral organ identity	Citrullus lanatus; Medicago truncatula	Xialong Lv et al. 2016; Cheng et al. 2012
4	ACR	Zinc finger CCHC-type protein	Mt-Zn-CCHC gene	17	9492	IPR001878	Flower morphology and seed size	Medicago truncatula	Radkova et al. 2019
5	PHC	WD40 repeat	GTS1	1	215056	IPR001680	Expressed during embryo development and negatively regulates seed germination	Arabidopsis thaliana	Gachomo et al. 2014
6	PHC	Zinc finger protein	RIE1, ID1	1	215056	IPR026939	Regulates flowering time by modulating gibberellin biosynthesis, seed development	Chrysanthemum; Arabidopsis thaliana; Zea mays	Xu and Li, 2003; Kozaki et al. 2004; Yang et al. 2014
7	PHC	Ubiquitin-protein ligase SINA like	SINAT5	1	215056	IPR004162	Plays key roles in seed dormancy and germination,flowering time control, self-incompatibility	Arabidopsis thaliana	Park et al. 2010
8	PHC	Seven-in-absentia protein, TRAF-like domain	TRAMGaP, At5g26290	1	215056	IPR018121	Required for megaspore mother cell specification and gametophyte development	Arabidopsis thaliana	Singh et al. 2017
9	PHC	CTLH, C-terminal LisH motif	LEUNIG	1	215056	IPR006595	Regulates AGAMOUS expression during flower development	Arabidopsis thalian; Solanum lycopersicum	Gady et al. 2017
10	PHC	Ubiquitin carboxyl-terminal hydrolases family 2	UBP12, UBP13, UBP14, UBP15	1	215056	IPR001394	Act in circadian clock and photoperiodic flowering regulation, increase early flowering; weak apical dominance; reduced fertility; small flowers; short siliques; short and slim stems; small plants.	Arabidopsis thaliana	Cui et al. 2013
11	PHC	P-loop containing nucleoside triphosphate hydrolase	Sin-2	1	215056	IPR027417	Reduces gynoecium size and/or ovule number	Arabidopsis thaliana	Cucinotta et al. 2020
12	PHC	DnaJ domain	J3	1	215056	IPR001623	Mediates the integration of flowering signals through its interaction with SVP	Arabidopsis thaliana	Shen et al. 2011
13	PHC	Chaperone DnaJ, C-terminal	TMS1	1	215056	IPR002939	Leads to thermosensitive gametophytic male sterility	Arabidopsis thaliana	Yang et al. 2008
14	PHC	Proteasome component (PCI) domain	RPN5	1	215056	IPR000717	Essential for gametogenesis, sporophyte development	Arabidopsis thaliana	Book et al. 2009
15	PHC	Homeobox domain	HD-Zip I	6	3227	IPR001356	Acts to inhibit rachilla growth and development	Triticum aestivum	Sakuma et al. 2019
16	PHC	Helix-turn-helix motif	LEAFY (LFY) protein	6	3227	IPR009057	Regulator of flower development /inducing the expression of floral homeotic genes	Arabidopsis thaliana	Hames et al. 2008
17	Sex	Homeobox domain	CpMS1, WUSCHEL	6	0-100000	IPR001356	WOX genes (including WUSHEL) regulate ovule development, floral organogenesis, floral transition, and participate in gynoecium and embryo development	Arabidopsis thaliana, Carica papaya	Zerpa-Catanho et al. 2019
18	Sex	Helix-turn-helix motif	bHLH	6	0-100000	IPR009057	Function in critical developmental processes, including sex determination	Yeast, human, Arabidopsis thaliana	Ito et al. 2012; Sharma et al. 2016
19	Sex	Zinc finger, RING/FYVE/PHD-type	tra-1 gene	6	0-100000	IPR013083	Major developmental regulator that promotes female development	Caenorhabditis elegans	Zarkower and Hodgkin, 1993
20	Sex	Glycosyltransferase AER61, uncharacterised	AtUGT85A1, AtUGT85A3	6	0-100000	IPR007657	Involved in active cytokinin homeostasis	Vitis vinifera	Massonnet et al. 2020
21	Sex	Pyrophosphate-dependent phosphofructokinase TP0108		6	100000-200000	IPR012004	PFK is a key regulatory enzyme in glycolysis. Glycolysis related genes are specifically expressed in male flowers, which may facilitate stamen development	Vernicia fordii	Mao et al. 2017
22	Sex	NAD(P)H-quinone oxidoreductase subunit L	TS1, TS2	6	100000-200000	IPR019654	ts1 and ts2 display completely feminized tassels independent of background. They are involved in the phytohormone jasmonate (JA) biosynthetic and signaling pathways in plant flower development	Arabidopsis thaliana,Zea mays, Oryza sativa, Solanum lycopersicum	Yuan and Zhang, 2015
23	Sex	Uridine kinase-like protein		6	100000-200000	IPR026008	Identified as female-specific transcript	Borassus flabellifer L.	Pipatchartlearnwong et al. 2019
24	Sex	GLABROUS1 enhancer-binding protein	GeBP , GeBP-like proteins, STKL	6	200000-500000	IPR007592	Play a redundant role in cytokinin hormone pathway regulation. There is a feminization role for cytokinin in sex determination.	Plukenetia volubilis	Luo et al. 2020
25	Sex	Auxin efflux carrier		6	200000-500000	IPR004776	The auxin pathway could interact with other pathways and play important roles in flower development. Is differentially regulated between male/supermale and female flower buds. High auxin levels in male/supermale flower buds inhibits the development of neighboring organs, such as gynoecium, and contributed to unisexual flower formation.	Asparagus officinalis	Li et al. 2017
26	Sex	Ribosomal protein PSRP-3/Ycf65		6	200000-500000	IPR006924	Involved in sex determination	Ginkgo biloba	Montalvão et al. 2021
27	Sex	Transcription factor, MADS-box	APETALA3, SLM2, SLM3, SLM4, SLM5	6	200000-500000	IPR002100	MADS genes in plants encode key developmental regulators of vegetative and reproductive development. Control floral organ identity in the flowering plants; regulate the pattern of flower development,	Eucommia ulmoides Oliver, Silene latifolia, Cucumis sativus	Wang and Zhang, 2017; Hardenack et al. 1994, Li and Gray, 1997
28	Sex	K-box		6	200000-500000	IPR002487	Involved in dimerization of the transcription factors	Cucumis sativus	Kater et al. 2001
29	Sex	Serine-threonine/tyrosine-protein kinase catalytic domain	NTS16	6	200000-500000	IPR001245	Plays a role in the stylar response to pollination	Nicotiana tabacum	Li and Gray, 1997
30	Sex	NAC domain		6	200000-500000	IPR003441	NAC proteins are involved in developmental processes, including formation of the shoot apical meristem, floral organs and lateral shoots, as well as in plant hormonal control and defence. They are also involved in flowering time, photoperiod and senescence regulation	Dioscorea rotundata, Arabidopsis thaliana	Girma et al. 2019; Yoo et al., 2007
31	Sex	CYC/TB1, R domain	CYC, TCP2, TCP3	6	200000-500000	IPR017888	It is involved in the control of floral symmetry, correlate with actively dividing regions of the floral meristem	Antirrhinum majus, Zea mays, Arabidopsis thaliana	Nicolas and Cubas, 2016; Liu et al. 2017
32	Sex	RNA recognition motif domain	Bmdsx	6	200000-500000	IPR000504	Sex-determining gene in the silkworm and is alternatively spliced in males and females	Silkworm	Suzuki et al. 2010
33	Sex	Aspartic peptidase		6	200000-500000	IPR001461	Contribute to pollen and ovule development	Arabidopsis thaliana	Gao et al. 2017
34	Sex	Basic-leucine zipper domain (bZip)	CmbZIP48, bZIP proteins	6	200000-500000	IPR00482	The coexpression and the physical interaction of CmWIP1 and CmbZIP48 trigger carpel primordia abortion, leading to the development of unisexual male flowers.	Cucumis melo, Cucumis sativus	Eleblu et al. 2019; Baloglu et al. 2014
35	Sex	Transcription factor TGA like domain	TGA, PERIANTHIA	6	200000-500000	IPR025422	Involved in the determination of floral organ number	Arabidopsis thaliana	Gutsche and Zachgo, 2016; Maier et al. 2009
36	Sex	Myb/SANT-like domain	MSE1	6	200000-500000	IPR024752	MYB transcription factor genes act in sex determination	Asparagus officinali, Arabidopsis thaliana	Murase et al. 2017
37	Sex	Pyridoxal phosphate-dependent transferase	MTO1	6	200000-500000	IPR015424	Correlate with the biosynthesis of methionine, which is the main amino acid used for ethylene synthesis	Cucumis sativus, Arabidopsis thaliana	Pawełkowicz et al. 2019
38	Sex	Regulator of chromosome condensation, RCC1		6	200000-500000	IPR000408	RCC1 mediates a Ran-GTP gradient necessary for the regulation of spindle formation and nuclear assembly during mitosis, as well as for the transport of macromolecules across the nuclear membrane during interphase.
39	Sex	Aldolase-type TIM barrel	AtkdsA1	6	500000-1000000	IPR013785	Sex determination by downregulated in middle-staged female buds compared to male buds, these proteins are involved in pollen germination and pollen tube growth	Coccinia grandis	Devani et al. 2019
40	Sex	NAD(P)-binding domain	rTs2, ts2 genes	6	500000-1000000	IPR016040	Involved in genetic control of unisexuality	Oryza sativa, Zea mays	Ventura, 2012
41	Sex	Zinc finger, Rad18-type putative	NL1, GATA	6	500000-1000000	IPR006642	Plays role in sex determination, involved in inflorescence and flower development	Arabidopsis thaliana, Oryza sativa	Wang et al. 2009
42	Sex	Tify	JAZ genes	6	500000-1000000	IPR010399	Sex determination : upregulated in male/supermale flower buds. They are also involved in flowering time regulation	Asparagus officinalis, Chrysanthemum morifolium	Li et al. 2017; Guan et al. 2021
43	Sex	CO/COL/TOC1, conserved site	TOC1	6	500000-1000000	IPR018467	An autoregulatory response regulator homologue the controls the photoperiodic flowering through its clock function. The CCT (CO, COL and TOC1) gene family was elucidated to participate in the molecular regulation of flowering in plants.	Medicago truncatula	Ma et al. 2020.
44	Sex	ABC transporter-like	ABCG genes	6	500000-1000000	IPR003439	Floral organogenesis, the expression patterns for these genes differed among the male, female, and hermaphroditic plants, suggesting the encoded proteins serve as transporters for different processes related to the determination of flower sex type	Arabidopsis thaliana	Pawełkowicz et al. 2019; Footitt et al. 2007
45	Sex	Homeodomain-like	MeGI, KNOX, STM, BP/KNAT1, KNAT6	6	500000-1000000	IPR009057	Determine floral sexuality; influence flower meristem and carpel development, highly expressed in female flowers than in male flowers	Diospyros virginiana	Arnaud and Pautot, 2014; Yang et al. 2019
46	Sex	Prohibitin	prohibitin-2 gene	6	500000-1000000	IPR000163	Sex-dependent differential expression, higher expression in adult female than adult male	Lepeophtheirus salmonis	Carmichael et al. 2013
47	Sex	Glycoside hydrolase, family 9	GH1, BrBGLUs	6	500000-1000000	IPR001701	Role in pollen development	Brassica rapa, Arabidopsis thaliana	Dong et al. 2019
48	Sex	Initiation factor eIF-4 gamma, MA3		6	500000-1000000	IPR003891	Regulates the sex-specific expression	Drosophila melanogaster	Graham et al. 2011
49	Sex	Pentatricopeptide repeat	CpMS1	6	500000-1000000	IPR002885	Annotated as gene for developmental processes, reproduction and/or embryo development between female, male and hermaphrodite flower buds. They evolve into restorers of cytoplasmic male sterility. Required for both pollen development	Carica papaya, Oryza sativa	Zerpa-Catanho et al. 2019; Gaborieau et al., 2016; Liu et al., 2017
50	Sex	Tetratricopeptide-like helical	AtTRP1	6	500000-1000000	IPR011990	Tetratricopeptide repeat (TPR)-like is associated with ethylene hormone signaling. Overexpression of AtTRP1 in wild-type Arabidopsis resulted in dwarf plants with reduced fertility	Arabidopsis thaliana	Lin et al. 2009; Pawelkowicz et al. 2019
51	Sex	NUDIX hydrolase domain		6	500000-1000000	IPR000086	Nudix hydrolase is differentially expressed between female and male flowers	Actinidia deliciosa	Tang et al., 2017
52	Sex	Dynamin superfamily	dynamin 2A	6	500000-1000000	IPR022812	Is involved in sex expression and reproduction. Dynamin is involved in cytokinesis.	Garcinia indica	Patil and Pawar, 2019
53	Sex	SANT/Myb domain		6	500000-1000000	IPR001005	Involved in sex determination	Asparagus officinalis	Murase et al. 2017
54	Sex	CheY-like superfamily		6	500000-1000000	IPR011006	Involved in ethylene detection and signal transduction
55	Sex	Trehalose-phosphatase	TPP	6	500000-1000000	IPR003337	The trehalose-6-phosphate phosphatase (TPP) that controls inflorescence architecture through sugar signal modification and its direct product, the disaccharide trehalose, has a marked effect on flowering transition	Zea mays; Vitis spp.	Picq et al. 2014; Massonnet et al. 2020
56	Sex	Haloacid dehydrogenase (HAD)-like domain		6	500000-1000000	IPR023214	Differentially expressed genes related to sugar metabolism in male and female	Cucumis sativus	Pawełkowicz et al. 2019
57	Sex	Histidine kinase-like ATPase, ATP-binding domain	HSP27, HSP70A, HSP90α	6	500000-1000000	IPR003594	Sex determination	American Alligator	Kohno et al. 2010
58	Sex	CHASE		6	500000-1000000	IPR006189	Bind diverse low molecular weight ligands, such as the cytokinin-like adenine derivatives or peptides
59	Sex	Signal transduction histidine kinase, core		6	500000-1000000	IPR005467	Ethylene is perceived by a family of two-component histidine kinase receptors that repress the ethylene signaling cascade in the absence of ethylene but become inactivated upon ethylene binding. Ethylene is the key regulator of sex determination in monoecious species of the family Cucurbitaceae. This hormone determines which individual floral meristems develop as female or male flowers and the fe…	Cucurbita pepo	Garcia et al. 2020a; 2020b
60	Sex	Leucine zipper, homeobox-associated	MeGI	6	500000-1000000	IPR003106	When mutated, produces a group of three fertile flowers instead of a single central one	Hordeum vulgare	Montalvao et al. 2021
61	Sex	HD-ZIP protein, N-terminal	HDZip genes, Crhb1	6	500000-1000000	IPR006712	Their patterns of expression suggest that they regulate developmental or physiological processes common to both the gametophyte and the sporophyte generations. The Crhb1 gene is involved in gametophytic sex determination.	Fern Ceratopteris richardii	Aso et al. 1999
